# Supplementary material for: Metabolomics on Apple (Malus domestica) Cuticle—Search for Authenticity Markers
Source: Foods. 2024 Apr 24;13(9):1308. doi: 10.3390/foods13091308 (PMC11083494; doi:10.3390/foods13091308)
Supplement: Supplementary file 1 [file foods-13-01308-s001.zip]

Archive with 2 entries (2 files):
- File S1.pptx
- Supplementary_material_revize.pdf
